# Supplementary material for: Trilithium scandium bis­(orthoborate)
Source: Acta Crystallogr Sect E Struct Rep Online. 2008 May 21;64(Pt 6):i38. doi: 10.1107/S1600536808014797 (PMC2961348; doi:10.1107/S1600536808014797)
Supplement: Supplementary file 1 [file e-64-00i38-sup1.cif]

##############################################################################
###                                                                        ###
###        Electronic paper (Acta Crystallographica Section E)             ###
###                                                                        ###
##############################################################################
#                                                                            #
# This CIF contains the data in a paper accepted for publication in Acta     #
# Crystallographica Section E. It conforms to the requirements of Notes      #
# for Authors for Section E, and has been peer reviewed under the auspices   #
# of the IUCr Commission on Journals.                                        #
#                                                                            #
# Full details of the Crystallographic Information File format               #
# are given in the paper "The Crystallographic Information File (CIF):       #
# a New Standard Archive File for Crystallography" by S. R. Hall, F. H.      #
# Allen and I. D. Brown [Acta Cryst. (1991), A47, 655-685].                  #
#                                                                            #
# The current version of the core CIF dictionary is obtainable from          #
# ftp://ftp.iucr.org/pub/cif_core.dic. The current version number is 2.4.    #
#                                                                            #
# Software is freely available for graphical display of the structure(s) in  #
# this CIF.  For information consult the CIF home page http://www.iucr.org/  #
# cif/home.html                                                              #
#                                                                            #
# This file may be used for bona fide research purposes within the           #
# scientific community so long as proper attribution is given to the journal # 
# article from which it was obtained.                                        #
#                                                                            #
##############################################################################
                                             
data_global
_audit_creation_method     'WinGX routine CIF_UPDATE'
_audit_conform_dict_name     cif_core.dic
_audit_conform_dict_version     2.3
_journal_date_recd_electronic     2008-05-08
_journal_date_accepted     2008-05-15
_journal_name_full     'Acta Crystallographica, Section E'
_journal_year     2008
_journal_volume     64
_journal_issue      6
_journal_page_first     i38
_journal_page_last     i38
_journal_paper_category     QI
_journal_coeditor_code     WM2180
_publ_contact_author_name     'Dr. Ning Ye'
_publ_contact_author_address
;
Fujian Institute of Research on the Structure of Matter,
Chinese Academy of Sciences
Fuzhou, Fujian 350002
People's Republic of China
;
_publ_contact_author_email     nye@fjirsm.ac.cn
_publ_contact_author_fax     '+86-591-83776076'
_publ_contact_author_phone     '+86-591-83776076'
_publ_section_title
;
Trilithium scandium bis(orthoborate)
;
loop_
    _publ_author_name
    _publ_author_address
    'Lizhong Mao'
;
Fujian Institute of Research on the Structure of Matter,
Chinese Academy of Sciences
Fuzhou, Fujian 350002
People's Republic of China
;
    'Tianyong Zhou'
;
Fujian Institute of Research on the Structure of Matter,
Chinese Academy of Sciences
Fuzhou, Fujian 350002
People's Republic of China
;
    'Ning Ye'
;
Fujian Institute of Research on the Structure of Matter,
Chinese Academy of Sciences
Fuzhou, Fujian 350002
People's Republic of China
;
data_I
_audit_creation_method     'WinGX routine CIF_UPDATE'
_chemical_name_systematic
;
trilithium scandium bis(orthoborate)
;
_chemical_formula_moiety     ?
_chemical_formula_sum     'B2 Li3 O6 Sc'
_chemical_formula_structural     'Li3 Sc (B O3)2'
_chemical_formula_iupac     'Li3 Sc (B O3)2'
_chemical_formula_weight     183.4
_symmetry_cell_setting     monoclinic
_symmetry_space_group_name_H-M     'P 21/n'
_symmetry_space_group_name_hall     '-P 2yn'
loop_
    _symmetry_equiv_pos_as_xyz
    'x, y, z'
    '-x+1/2, y+1/2, -z+1/2'
    '-x, -y, -z'
    'x-1/2, -y-1/2, z-1/2'
_cell_length_a     4.7831(17)
_cell_length_b     5.954(2)
_cell_length_c     8.163(3)
_cell_angle_alpha     90
_cell_angle_beta     90.702(9)
_cell_angle_gamma     90
_cell_volume     232.44(15)
_cell_formula_units_Z     2
_cell_measurement_reflns_used     623
_cell_measurement_theta_min     4.23
_cell_measurement_theta_max     23.56
_cell_measurement_temperature     293(2)
_exptl_crystal_description     block
_exptl_crystal_colour     colourless
_exptl_crystal_size_max     0.12
_exptl_crystal_size_mid     0.10
_exptl_crystal_size_min     0.10
_exptl_crystal_density_diffrn     2.62
_exptl_crystal_density_method     'not measured'
_exptl_crystal_F_000     176
_exptl_absorpt_coefficient_mu     1.527
_exptl_absorpt_correction_type     multi-scan
_exptl_absorpt_process_details     '(CrystalClear; Rigaku, 2000)'
_exptl_absorpt_correction_T_min     0.833
_exptl_absorpt_correction_T_max     0.858
_diffrn_ambient_temperature     293.0(10)
_diffrn_radiation_type     MoK\a
_diffrn_radiation_wavelength     0.71073
_diffrn_radiation_source     'Sealed Tube'
_diffrn_radiation_monochromator     'Graphite Monochromator'
_diffrn_measurement_device_type     'Rigaku Mercury CCD'
_diffrn_measurement_method     'CCD_Profile_fitting'
_diffrn_detector_area_resol_mean     14.6306
_diffrn_reflns_number     1734
_diffrn_reflns_av_R_equivalents     0.0149
_diffrn_reflns_theta_min     4.24
_diffrn_reflns_theta_max     27.5
_diffrn_reflns_theta_full     27.5
_diffrn_measured_fraction_theta_max     0.998
_diffrn_measured_fraction_theta_full     0.998
_diffrn_reflns_limit_h_min     -6
_diffrn_reflns_limit_h_max     4
_diffrn_reflns_limit_k_min     -7
_diffrn_reflns_limit_k_max     7
_diffrn_reflns_limit_l_min     -10
_diffrn_reflns_limit_l_max     10
_diffrn_standards_interval_count     ?
_diffrn_standards_decay_%     ?
_reflns_number_total     534
_reflns_number_gt     518
_reflns_threshold_expression     'I>2\s(I)'
_refine_ls_structure_factor_coef     Fsqd
_refine_ls_matrix_type     full
_refine_ls_R_factor_gt     0.0167
_refine_ls_wR_factor_ref     0.0581
_refine_ls_goodness_of_fit_ref     1.097
_refine_ls_restrained_S_all     1.097
_refine_ls_number_reflns     534
_refine_ls_number_parameters     58
_refine_ls_number_restraints     0
_refine_ls_hydrogen_treatment     ?
_refine_ls_weighting_scheme     calc
_refine_ls_weighting_details
              'w=1/[\s^2^(Fo^2^)+(0.0318P)^2^+0.2160P] where P=(Fo^2^+2Fc^2^)/3'
_atom_sites_solution_primary     direct
_refine_ls_shift/su_max     0
_refine_diff_density_max     0.276
_refine_diff_density_min     -0.229
_refine_ls_extinction_method     'SHELXL97 (Sheldrick, 2008)'
_refine_ls_extinction_coef     ?
loop_
    _atom_type_symbol
    _atom_type_description
    _atom_type_scat_dispersion_real
    _atom_type_scat_dispersion_imag
    _atom_type_scat_source
    Li Li -0.0003 0.0001 'International Tables Vol C Tables 4.2.6.8 and 6.1.1.4'
    B B 0.0013 0.0007 'International Tables Vol C Tables 4.2.6.8 and 6.1.1.4'
    O O 0.0106 0.006 'International Tables Vol C Tables 4.2.6.8 and 6.1.1.4'
    Sc Sc 0.2519 0.3716 'International Tables Vol C Tables 4.2.6.8 and 6.1.1.4'
_computing_data_collection     'CrystalClear (Rigaku, 2000)'
_computing_cell_refinement     'CrystalClear (Rigaku, 2000)'
_computing_data_reduction     'CrystalClear (Rigaku, 2000)'
_computing_structure_solution     'SHELXS97 (Sheldrick, 2008)'
_computing_structure_refinement     'SHELXL97 (Sheldrick, 2008)'
_computing_molecular_graphics     'DIAMOND (Brandenburg, 2004)'
_computing_publication_material     'enCIFer (Allen <i>et al.</i>,  2004)'
loop_
    _atom_site_type_symbol
    _atom_site_label
    _atom_site_fract_x
    _atom_site_fract_y
    _atom_site_fract_z
    _atom_site_U_iso_or_equiv
    _atom_site_adp_type
    _atom_site_calc_flag
    _atom_site_refinement_flags
    _atom_site_occupancy
    _atom_site_disorder_assembly
    _atom_site_disorder_group
    Sc Sc 0 0 0 0.00510(15) Uani d S 1 . .
    Li Li1 0 -0.5 0 0.0209(10) Uani d S 1 . .
    Li Li2 -0.0144(6) -0.2513(5) 0.2977(4) 0.0133(6) Uani d . 1 . .
    B B 0.5149(4) -0.3045(3) 0.1254(2) 0.0061(3) Uani d . 1 . .
    O O1 0.3101(2) 0.24622(18) 0.00179(14) 0.0077(2) Uani d . 1 . .
    O O2 0.2330(2) -0.26155(19) 0.11029(14) 0.0086(3) Uani d . 1 . .
    O O3 0.1280(2) -0.08686(19) -0.23947(13) 0.0086(3) Uani d . 1 . .
loop_
    _atom_site_aniso_label
    _atom_site_aniso_U_11
    _atom_site_aniso_U_22
    _atom_site_aniso_U_33
    _atom_site_aniso_U_12
    _atom_site_aniso_U_13
    _atom_site_aniso_U_23
    Sc 0.0050(2) 0.0054(2) 0.0049(2) -0.00002(13) 0.00011(14) 0.00009(12)
    Li1 0.015(2) 0.012(2) 0.035(3) 0.0000(15) -0.008(2) -0.0062(17)
    Li2 0.0119(13) 0.0182(15) 0.0098(13) -0.0025(11) -0.0018(10) 0.0015(10)
    B 0.0074(7) 0.0042(7) 0.0067(7) -0.0009(6) 0.0000(6) -0.0014(6)
    O1 0.0065(5) 0.0095(5) 0.0070(5) -0.0013(4) 0.0004(4) 0.0005(4)
    O2 0.0060(5) 0.0099(5) 0.0099(6) 0.0013(4) 0.0000(4) 0.0012(4)
    O3 0.0084(5) 0.0102(6) 0.0071(5) 0.0006(4) -0.0009(4) -0.0023(4)
_geom_special_details
;
All e.s.d.'s (except the e.s.d. in the dihedral angle between two l.s. planes)
are estimated using the full covariance matrix. The cell e.s.d.'s are taken
into account individually in the estimation of e.s.d.'s in distances, angles
and torsion angles; correlations between e.s.d.'s in cell parameters are only
used when they are defined by crystal symmetry. An approximate (isotropic)
treatment of cell e.s.d.'s is used for estimating e.s.d.'s involving l.s.
planes.
;
loop_
    _geom_bond_atom_site_label_1
    _geom_bond_atom_site_label_2
    _geom_bond_site_symmetry_2
    _geom_bond_distance
    _geom_bond_publ_flag
    Sc O1 . 2.0854(12) yes
    Sc O1 3 2.0854(12) ?
    Sc O2 3 2.1101(12) yes
    Sc O2 . 2.1101(12) ?
    Sc O3 3 2.1197(13) yes
    Sc O3 . 2.1197(13) ?
    Sc Li2 3 2.855(3) ?
    Sc Li2 . 2.855(3) ?
    Sc Li1 1_565 2.9768(11) ?
    Sc Li1 . 2.9768(11) ?
    Sc Li2 2_455 3.226(3) ?
    Sc Li2 4_655 3.226(3) ?
    Li1 O2 . 2.0107(12) yes
    Li1 O2 3_545 2.0107(12) ?
    Li1 O1 1_545 2.1173(12) yes
    Li1 O1 3 2.1173(12) ?
    Li1 B 3_645 2.8008(18) ?
    Li1 B 1_455 2.8008(18) ?
    Li1 Li2 3_545 2.847(3) ?
    Li1 Li2 . 2.847(3) ?
    Li1 Sc 1_545 2.9768(11) ?
    Li1 Li2 2_445 3.234(3) ?
    Li1 Li2 4_655 3.234(3) ?
    Li2 O1 2_545 1.896(3) yes
    Li2 O2 . 1.946(3) yes
    Li2 O3 4_556 1.983(3) yes
    Li2 O3 3 2.137(3) yes
    Li2 B 1_455 2.659(3) ?
    Li2 B 4_556 2.697(3) ?
    Li2 B 2 2.733(4) ?
    Li2 Sc 2_445 3.226(3) ?
    Li2 Li1 2_455 3.234(3) ?
    Li2 Sc 2_545 3.297(3) ?
    B O2 . 1.376(2) yes
    B O3 4_656 1.384(2) yes
    B O1 3_655 1.385(2) yes
    B Li2 1_655 2.659(3) ?
    B Li2 4_655 2.697(3) ?
    B Li2 2_545 2.733(4) ?
    B Li1 1_655 2.8008(18) ?
    O1 B 3_655 1.385(2) ?
    O1 Li2 2 1.896(3) ?
    O1 Li1 1_565 2.1173(12) ?
    O3 B 4 1.384(2) ?
    O3 Li2 4_655 1.983(3) ?
    O3 Li2 3 2.137(3) ?
loop_
    _geom_angle_atom_site_label_1
    _geom_angle_atom_site_label_2
    _geom_angle_atom_site_label_3
    _geom_angle_site_symmetry_1
    _geom_angle_site_symmetry_3
    _geom_angle
    _geom_angle_publ_flag
    O1 Sc O1 . 3 180.00(4) ?
    O1 Sc O2 . 3 81.73(5) ?
    O1 Sc O2 3 3 98.27(5) ?
    O1 Sc O2 . . 98.27(5) ?
    O1 Sc O2 3 . 81.73(5) ?
    O2 Sc O2 3 . 180.00(8) ?
    O1 Sc O3 . 3 92.04(4) ?
    O1 Sc O3 3 3 87.96(4) ?
    O2 Sc O3 3 3 93.23(5) ?
    O2 Sc O3 . 3 86.77(5) ?
    O1 Sc O3 . . 87.96(4) ?
    O1 Sc O3 3 . 92.04(4) ?
    O2 Sc O3 3 . 86.77(5) ?
    O2 Sc O3 . . 93.23(5) ?
    O3 Sc O3 3 . 180.00(5) ?
    O2 Li1 O2 . 3_545 180.00(6) ?
    O2 Li1 O1 . 1_545 96.68(5) ?
    O2 Li1 O1 3_545 1_545 83.32(5) ?
    O2 Li1 O1 . 3 83.32(5) ?
    O2 Li1 O1 3_545 3 96.68(5) ?
    O1 Li1 O1 1_545 3 180 ?
    O1 Li2 O2 2_545 . 111.51(16) ?
    O1 Li2 O3 2_545 4_556 124.23(16) ?
    O2 Li2 O3 . 4_556 113.33(15) ?
    O1 Li2 O3 2_545 3 109.04(14) ?
    O2 Li2 O3 . 3 90.58(12) ?
    O3 Li2 O3 4_556 3 101.95(13) ?
    O2 B O3 . 4_656 122.09(14) yes
    O2 B O1 . 3_655 119.13(14) yes
    O3 B O1 4_656 3_655 118.72(14) yes
    B O1 Li2 3_655 2 109.58(13) ?
    B O1 Sc 3_655 . 127.37(10) ?
    Li2 O1 Sc 2 . 111.74(11) ?
    B O1 Li1 3_655 1_565 104.23(9) ?
    Li2 O1 Li1 2 1_565 110.73(10) ?
    Sc O1 Li1 . 1_565 90.19(5) ?
    B O2 Li2 . . 122.67(13) ?
    B O2 Li1 . . 116.47(10) ?
    Li2 O2 Li1 . . 92.02(10) ?
    B O2 Sc . . 133.37(10) ?
    Li2 O2 Sc . . 89.39(10) ?
    Li1 O2 Sc . . 92.47(5) ?
    B O3 Li2 4 4_655 102.89(13) ?
    B O3 Sc 4 . 137.30(10) ?
    Li2 O3 Sc 4_655 . 103.64(10) ?
    B O3 Li2 4 3 99.62(12) ?
    Li2 O3 Li2 4_655 3 135.08(11) ?
    Sc O3 Li2 . 3 84.24(9) ?
