# Supplementary material for: Trilithium scandium bis­(orthoborate)
Source: Acta Crystallogr Sect E Struct Rep Online. 2008 May 21;64(Pt 6):i38. doi: 10.1107/S1600536808014797 (PMC2961348; doi:10.1107/S1600536808014797)
Supplement: Supplementary file 2 [file e-64-00i38-Isup2.hkl]

#
# h,k,l, Fc-squared, Fo-squared, sigma(Fo-squared) and status flag
#
data_I
_shelx_title ' a in P2(1)/n'
_shelx_refln_list_code          4
_shelx_F_calc_maximum       66.89
_exptl_crystal_F_000       176.00
_reflns_d_resolution_high  0.7696
 
loop_
 _symmetry_equiv_pos_as_xyz
 'x, y, z'
 '-x+1/2, y+1/2, -z+1/2'
 '-x, -y, -z'
 'x-1/2, -y-1/2, z-1/2'
 
_cell_length_a     4.7831
_cell_length_b     5.9536
_cell_length_c     8.1631
_cell_angle_alpha  90.000
_cell_angle_beta   90.702
_cell_angle_gamma  90.000
 
_shelx_F_squared_multiplier     1.000
 
loop_
 _refln_index_h
 _refln_index_k
 _refln_index_l
 _refln_F_squared_calc
 _refln_F_squared_meas
 _refln_F_squared_sigma
 _refln_observed_status
   2   0   0      146.55       98.53      1.20 o
   4   0   0      925.64      910.28     16.45 o
   6   0   0      374.42      379.17      8.47 o
   1   1   0     2557.54     2512.62     23.62 o
   2   1   0      850.58      942.91      8.94 o
   3   1   0      212.19      214.74      2.89 o
   4   1   0      202.02      190.33      3.72 o
   5   1   0      121.23      122.23      2.68 o
   6   1   0       41.76       44.50      3.40 o
   0   2   0      309.63      401.60      7.15 o
   1   2   0      111.64      126.35      1.43 o
   2   2   0     2136.72     2190.59     25.45 o
   3   2   0      109.15      114.98      1.55 o
   4   2   0        2.42        1.92      0.26 o
   5   2   0       15.72       15.82      2.44 o
   6   2   0      112.23      108.72      2.44 o
   1   3   0      266.74      247.08      2.60 o
   2   3   0        2.74        3.14      0.23 o
   3   3   0      127.38      126.41      1.48 o
   4   3   0      128.43      125.88      4.29 o
   5   3   0      123.97      125.94      4.24 o
   0   4   0     2488.32     2433.62     32.73 o
   1   4   0      133.88      131.35      1.82 o
   2   4   0       86.52       90.69      0.99 o
   3   4   0        0.52        1.29      1.40 o
   4   4   0      966.61      952.57     22.80 o
   5   4   0       21.00       18.69      5.30 o
   1   5   0      229.76      231.90      3.46 o
   2   5   0      102.20       99.31      2.74 o
   3   5   0      662.81      675.46     11.97 o
   4   5   0      101.97       98.72      4.10 o
   0   6   0       23.16       22.38      2.90 o
   1   6   0       18.97       17.80      0.72 o
   2   6   0      761.42      774.05     11.10 o
   3   6   0        9.48        9.04      1.19 o
   1   7   0       47.83       54.07      2.56 o
   2   7   0       52.95       53.93      2.32 o
  -5   0   1      234.81      229.02      6.31 o
  -3   0   1       54.36       50.41      1.08 o
  -1   0   1      269.03      262.23      5.11 o
   1   0   1      566.11      568.80      5.41 o
   3   0   1     2488.19     2584.54     35.17 o
   5   0   1        1.97        3.26      1.18 o
  -6   1   1      250.53      253.75      6.30 o
  -5   1   1        2.69        1.18      0.51 o
  -4   1   1      213.75      208.36      2.61 o
  -3   1   1       55.35       61.58      0.91 o
  -2   1   1       42.14       30.37      0.76 o
  -1   1   1       23.61       19.89      0.39 o
   0   1   1      863.52      853.23      5.71 o
   1   1   1      177.18      176.08      1.83 o
   2   1   1     1685.20     1737.60     19.10 o
   3   1   1        4.73        6.68      0.34 o
   4   1   1      190.21      199.65      2.10 o
   5   1   1      112.29      110.37      2.53 o
   6   1   1       58.52       57.06      2.27 o
  -5   2   1      576.08      585.87     10.41 o
  -4   2   1       32.33       32.55      1.19 o
  -3   2   1      675.31      680.68      7.08 o
  -2   2   1        4.51        6.09      0.83 o
  -1   2   1      757.16      700.97      6.78 o
   0   2   1      791.84      864.42      8.28 o
   1   2   1     4474.45     4389.95     96.04 o
   2   2   1        1.29        1.90      0.20 o
   3   2   1      194.52      199.17      2.03 o
   4   2   1       15.74       13.90      0.81 o
   5   2   1      495.56      479.98      8.69 o
  -5   3   1       57.97       51.95      3.77 o
  -4   3   1      405.31      419.60      7.09 o
  -3   3   1       20.24       15.99      0.45 o
  -2   3   1      627.65      636.58      5.59 o
  -1   3   1      357.63      363.52      3.71 o
   0   3   1      924.89      920.29      8.89 o
   1   3   1      123.34      124.45      1.26 o
   2   3   1      414.85      417.78      4.22 o
   3   3   1      147.29      148.75      1.97 o
   4   3   1      338.29      337.86      6.62 o
   5   3   1       24.72       25.47      1.98 o
  -5   4   1       88.87       90.53      3.33 o
  -4   4   1       84.42       78.63      3.66 o
  -3   4   1      423.91      432.87      8.36 o
  -2   4   1        3.46        3.59      0.60 o
  -1   4   1      895.08      878.58      7.95 o
   0   4   1       10.67        8.75      0.41 o
   1   4   1       27.88       23.20      0.64 o
   2   4   1       17.04       18.19      0.53 o
   3   4   1      696.98      708.27     13.24 o
   4   4   1      131.85      127.88      4.03 o
   5   4   1      104.59      103.69      3.45 o
  -4   5   1       53.92       53.40      2.01 o
  -3   5   1       26.67       30.14      2.10 o
  -2   5   1      372.42      378.13      5.17 o
  -1   5   1       14.20       13.53      0.57 o
   0   5   1      102.83       96.74      1.31 o
   1   5   1        0.12        0.33      0.35 o
   2   5   1       42.66       42.75      1.61 o
   3   5   1        5.74        4.09      1.07 o
   4   5   1       85.30       83.60      3.05 o
  -3   6   1      302.76      307.29      5.20 o
  -2   6   1        1.12        1.10      0.32 o
  -1   6   1      356.08      359.12      4.99 o
   0   6   1       21.13       20.68      0.84 o
   1   6   1      290.76      297.97      4.21 o
   2   6   1        4.15        4.47      0.54 o
   3   6   1        7.34        7.32      1.18 o
  -2   7   1      325.46      325.48      4.43 o
  -1   7   1       11.02       10.87      0.81 o
   0   7   1      257.21      263.02      3.17 o
   1   7   1        1.67        1.58      0.61 o
   2   7   1       58.49       54.53      1.99 o
  -6   0   2      478.20      497.23     10.83 o
  -4   0   2      781.66      786.22     10.08 o
  -2   0   2      154.43      128.46      2.96 o
   0   0   2     1433.47     1408.46     16.08 o
   2   0   2       31.65       23.86      0.97 o
   4   0   2      883.95      873.62     11.27 o
   6   0   2       59.48       56.32      2.51 o
  -6   1   2      128.24      124.36      2.67 o
  -5   1   2      341.45      352.92      6.58 o
  -4   1   2      455.60      443.01      4.91 o
  -3   1   2      849.77      854.26      9.57 o
  -2   1   2      302.51      337.15      3.93 o
  -1   1   2      123.67       87.43      1.04 o
   0   1   2      951.90      999.59      7.76 o
   1   1   2      294.14      252.42      2.28 o
   3   1   2      763.49      759.01      7.39 o
   4   1   2       11.49        9.90      0.65 o
   5   1   2      264.74      265.22      4.19 o
   6   1   2       41.98       44.95      3.51 o
  -5   2   2        3.74        2.55      0.51 o
  -4   2   2      611.16      619.75     13.04 o
  -3   2   2      145.21      150.28      1.91 o
  -2   2   2     1687.99     1725.96     19.01 o
  -1   2   2      317.25      344.19      3.08 o
   0   2   2       12.31        2.41      0.37 o
   1   2   2       96.94      112.93      0.96 o
   2   2   2     2709.87     2625.39     36.90 o
   3   2   2        0.51        1.19      0.30 o
   4   2   2      508.33      528.49      8.09 o
   5   2   2       54.00       51.72      2.87 o
  -5   3   2      150.19      145.64      2.84 o
  -4   3   2      237.47      235.92      4.86 o
  -3   3   2      148.83      147.97      2.18 o
  -2   3   2     1147.90     1149.16     10.65 o
  -1   3   2      669.35      673.31      6.67 o
   0   3   2      349.02      373.76      3.37 o
   1   3   2      405.16      394.54      3.55 o
   2   3   2      135.45      140.70      1.33 o
   3   3   2      349.26      360.09      4.11 o
   4   3   2        1.57        0.80      0.35 o
   5   3   2      189.23      193.07      3.47 o
  -5   4   2       35.09       29.34      7.30 o
  -4   4   2      100.18       97.83      4.14 o
  -3   4   2        0.15        0.50      0.27 o
  -2   4   2      138.27      141.00      1.69 o
  -1   4   2        2.54        4.15      0.41 o
   0   4   2     1737.65     1739.53     18.30 o
   1   4   2      144.15      148.84      1.67 o
   2   4   2       27.08       31.81      1.14 o
   3   4   2      117.49      116.36      3.68 o
   4   4   2      184.58      183.24      3.80 o
   5   4   2        0.92        0.97      0.44 o
  -4   5   2       86.48       78.76      2.96 o
  -3   5   2      215.47      218.65      4.45 o
  -2   5   2      168.56      175.57      2.65 o
  -1   5   2      377.05      371.69      5.09 o
   0   5   2       25.82       23.44      0.73 o
   1   5   2      519.24      524.82      6.21 o
   2   5   2       45.16       40.67      2.25 o
   3   5   2       32.33       32.70      2.32 o
   4   5   2        3.82        3.65      1.10 o
  -3   6   2       13.40       10.96      1.12 o
  -2   6   2      544.35      551.45      7.00 o
  -1   6   2       31.11       29.45      1.14 o
   0   6   2      319.75      325.02      4.57 o
   1   6   2       14.63       14.72      1.04 o
   2   6   2      545.49      553.38      8.12 o
   3   6   2       40.16       36.68      3.87 o
  -2   7   2       92.71       92.57      1.63 o
  -1   7   2      345.37      359.91      4.11 o
   0   7   2        0.11        0.42      0.63 o
   1   7   2      167.28      172.45      4.40 o
   2   7   2       63.84       63.43      2.21 o
  -5   0   3      156.01      156.12      4.77 o
  -3   0   3     1908.56     1937.12     33.68 o
  -1   0   3     4470.41     4577.65     78.57 o
   1   0   3        0.64       11.08      0.60 o
   3   0   3     2452.98     2444.04     37.96 o
   5   0   3      202.80      208.90      6.14 o
  -5   1   3       12.58       12.68      1.26 o
  -4   1   3      324.59      326.48      5.23 o
  -3   1   3      638.12      627.06      6.62 o
  -2   1   3     1335.36     1313.73     14.55 o
  -1   1   3      824.24      921.18     10.26 o
   0   1   3      737.07      699.32      6.07 o
   1   1   3      942.69     1020.96      8.73 o
   2   1   3      109.63       98.50      0.85 o
   3   1   3       27.31       27.79      0.40 o
   4   1   3      364.12      364.03      5.78 o
   5   1   3        8.94        6.18      1.23 o
  -5   2   3      165.91      164.54      3.87 o
  -4   2   3      109.53      108.78      4.25 o
  -3   2   3      278.40      279.13      7.11 o
  -2   2   3        0.21        0.96      0.49 o
  -1   2   3      273.69      265.04      2.81 o
   0   2   3      100.50      113.37      1.08 o
   1   2   3     1263.61     1277.39      9.20 o
   2   2   3        7.86        8.84      0.51 o
   3   2   3       68.36       65.46      1.15 o
   4   2   3       99.30       96.72      2.69 o
   5   2   3      700.11      703.29     10.19 o
  -5   3   3       30.20       28.85      3.33 o
  -4   3   3      123.21      118.37      3.06 o
  -3   3   3       92.88       85.52      2.64 o
  -2   3   3      291.25      279.86      2.85 o
  -1   3   3       16.51       17.96      0.55 o
   0   3   3      217.04      205.98      2.00 o
   1   3   3      973.71     1015.06      8.01 o
   2   3   3      244.08      244.71      2.23 o
   3   3   3       82.51       78.56      1.15 o
   4   3   3      101.10      100.89      1.65 o
   5   3   3        5.26        6.72      0.86 o
  -5   4   3      220.89      227.58      6.12 o
  -4   4   3        0.42        0.04      0.82 o
  -3   4   3      376.34      378.85      6.02 o
  -2   4   3       20.13       19.65      0.58 o
  -1   4   3      755.40      742.81      6.85 o
   0   4   3      270.72      271.65      2.42 o
   1   4   3      299.37      303.63      2.44 o
   2   4   3        3.47        3.31      0.39 o
   3   4   3     1435.02     1464.53     21.82 o
   4   4   3        0.52        0.38      0.31 o
  -4   5   3      229.49      227.18      4.18 o
  -3   5   3      101.89       95.84      2.39 o
  -2   5   3       69.35       70.50      2.07 o
  -1   5   3      194.44      186.68      2.90 o
   0   5   3      569.51      573.74      7.63 o
   1   5   3      120.94      121.64      3.86 o
   2   5   3      600.44      608.30      8.10 o
   3   5   3        0.10       -0.39      0.39 o
   4   5   3      210.05      208.66      4.56 o
  -3   6   3       55.70       56.62      3.66 o
  -2   6   3        6.61        5.95      0.64 o
  -1   6   3       82.88       82.21      3.70 o
   0   6   3       43.78       44.13      1.62 o
   1   6   3      924.66      934.12     13.29 o
   2   6   3        1.65        2.26      0.73 o
   3   6   3       58.00       57.30      1.81 o
  -2   7   3       69.70       67.40      1.48 o
  -1   7   3      166.56      166.40      2.40 o
   0   7   3       73.62       72.77      1.64 o
   1   7   3       18.99       19.71      1.42 o
  -4   0   4        8.25        7.89      0.87 o
  -2   0   4      673.11      663.80     13.13 o
   0   0   4     1891.65     1916.48     25.78 o
   2   0   4      367.42      359.54      5.99 o
   4   0   4        3.80        6.91      1.32 o
  -5   1   4       55.52       52.72      2.66 o
  -4   1   4      148.60      145.19      3.20 o
  -3   1   4      122.49      119.15      1.79 o
  -2   1   4      145.06      154.29      2.10 o
  -1   1   4     1032.90     1027.92     14.08 o
   0   1   4      186.99      196.37      1.94 o
   1   1   4      761.19      760.89      7.46 o
   2   1   4      153.13      155.31      1.42 o
   3   1   4       46.58       47.11      0.80 o
   4   1   4       10.14       11.87      1.35 o
   5   1   4       89.94       94.95      3.28 o
  -5   2   4       10.33       11.29      1.51 o
  -4   2   4      592.39      600.63     11.37 o
  -3   2   4       24.66       23.76      1.17 o
  -2   2   4      677.10      674.70      7.16 o
  -1   2   4       57.86       59.81      0.91 o
   0   2   4     1344.39     1340.17     10.50 o
   1   2   4      146.26      149.59      1.39 o
   2   2   4      521.28      528.62      4.40 o
   3   2   4        3.44        3.02      0.32 o
   4   2   4      433.53      443.76      6.02 o
   5   2   4       34.27       33.77      2.39 o
  -5   3   4      272.28      280.62      6.99 o
  -4   3   4      139.98      137.07      3.80 o
  -3   3   4      396.71      400.28      6.29 o
  -2   3   4       41.40       38.84      0.86 o
  -1   3   4      633.85      640.23      5.95 o
   0   3   4       27.49       30.33      0.56 o
   1   3   4      545.99      557.70      4.19 o
   2   3   4       23.52       20.87      0.76 o
   3   3   4      448.55      448.64      6.06 o
   4   3   4        2.29        2.32      0.41 o
   5   3   4      215.99      213.65      3.67 o
  -4   4   4      145.64      152.29      3.39 o
  -3   4   4       67.40       63.39      2.66 o
  -2   4   4      341.03      346.64      4.80 o
  -1   4   4        7.43        7.83      0.64 o
   0   4   4      277.56      270.66      2.49 o
   1   4   4       39.83       36.14      0.68 o
   2   4   4      488.87      486.32      5.82 o
   3   4   4       34.43       33.29      1.24 o
   4   4   4      222.48      219.33      3.16 o
  -4   5   4       46.13       43.53      5.44 o
  -3   5   4      149.46      147.82      2.75 o
  -2   5   4       38.65       36.66      1.44 o
  -1   5   4        3.16        3.70      0.87 o
   0   5   4       33.52       31.70      1.10 o
   1   5   4       46.05       44.42      1.63 o
   2   5   4       48.14       47.11      1.43 o
   3   5   4      158.67      163.18      3.01 o
   4   5   4        0.71        0.79      0.47 o
  -3   6   4       16.18       15.35      1.83 o
  -2   6   4      100.94      106.89      2.49 o
  -1   6   4        1.26        1.62      0.41 o
   0   6   4       26.26       25.21      1.74 o
   1   6   4        0.06        0.92      1.18 o
   2   6   4      165.60      164.17      3.32 o
   3   6   4        7.10        6.29      1.60 o
  -1   7   4      164.89      164.86      2.75 o
   0   7   4       19.52       18.08      1.38 o
   1   7   4      141.73      137.86      2.42 o
  -5   0   5       77.10       75.61      3.10 o
  -3   0   5      739.84      728.51     13.42 o
  -1   0   5       74.17       73.05      3.66 o
   1   0   5     1199.26     1246.09     13.85 o
   3   0   5      996.32     1007.72     10.41 o
   5   0   5        1.14        1.20      0.67 o
  -5   1   5       31.71       34.49      2.81 o
  -4   1   5      225.03      230.99      3.68 o
  -3   1   5       63.27       59.08      1.12 o
  -2   1   5      104.03      106.70      2.28 o
  -1   1   5      536.01      550.71      7.87 o
   0   1   5      804.98      795.62      6.99 o
   1   1   5      512.24      525.91      4.74 o
   2   1   5      779.03      782.32      5.76 o
   3   1   5      548.96      542.65      6.41 o
   4   1   5      159.06      156.29      4.18 o
   5   1   5        6.17        5.90      0.95 o
  -5   2   5      604.82      618.24     13.36 o
  -4   2   5       69.63       69.62      3.55 o
  -3   2   5        3.16        3.10      0.51 o
  -2   2   5        3.19        1.56      0.37 o
  -1   2   5      913.00      904.73      8.18 o
   0   2   5       52.76       48.72      0.70 o
   1   2   5     1053.10     1023.26      7.45 o
   2   2   5       52.40       50.67      1.01 o
   3   2   5      185.55      184.05      2.73 o
   4   2   5       68.00       68.64      2.63 o
   5   2   5      370.56      371.76      9.35 o
  -4   3   5       82.13       85.33      6.27 o
  -3   3   5      167.59      166.79      2.97 o
  -2   3   5      221.85      218.26      3.65 o
  -1   3   5      935.96      924.04      8.42 o
   0   3   5      111.36      112.25      1.28 o
   1   3   5      135.46      134.00      1.73 o
   2   3   5      229.60      228.11      2.92 o
   3   3   5       47.13       46.67      1.58 o
   4   3   5      107.68      109.29      2.32 o
  -4   4   5        1.35        0.87      0.74 o
  -3   4   5      780.33      770.72     11.04 o
  -2   4   5        7.60        8.25      0.56 o
  -1   4   5      142.93      147.19      2.44 o
   0   4   5      134.81      137.28      3.14 o
   1   4   5       92.62       99.98      2.47 o
   2   4   5        7.30        6.86      0.53 o
   3   4   5      362.33      368.06      4.84 o
   4   4   5        2.21        1.91      0.38 o
  -3   5   5       47.69       43.43      3.01 o
  -2   5   5      443.75      442.42      5.75 o
  -1   5   5       94.46       94.74      3.71 o
   0   5   5      368.66      369.92      5.99 o
   1   5   5      223.33      217.01      3.58 o
   2   5   5       58.60       59.61      2.00 o
   3   5   5       98.24      101.25      2.57 o
  -2   6   5        0.99        0.97      0.40 o
  -1   6   5      643.79      640.38      7.85 o
   0   6   5       19.91       18.86      1.16 o
   1   6   5      194.92      193.52      2.98 o
   2   6   5       13.06       14.19      1.85 o
  -4   0   6      481.64      500.47      9.04 o
  -2   0   6      161.53      169.98      3.97 o
   0   0   6      354.04      360.20      5.03 o
   2   0   6      682.75      662.09      7.04 o
   4   0   6      317.08      312.28     10.13 o
  -5   1   6      266.47      268.28      4.81 o
  -4   1   6       25.87       25.14      1.23 o
  -3   1   6      315.56      330.84      5.33 o
  -2   1   6        2.88        2.59      1.03 o
  -1   1   6      102.35      106.93      2.28 o
   0   1   6      567.15      561.92      4.73 o
   1   1   6      202.49      197.25      1.98 o
   2   1   6        0.01        0.57      0.24 o
   3   1   6      517.15      520.42      6.20 o
   4   1   6      258.04      263.88      5.24 o
   5   1   6      191.71      195.58      6.81 o
  -4   2   6      316.75      315.81      6.08 o
  -3   2   6       10.88        9.86      1.07 o
  -2   2   6      453.19      451.90      7.07 o
  -1   2   6        0.15        0.17      0.32 o
   0   2   6      104.00      102.83      1.09 o
   1   2   6      136.44      134.81      1.35 o
   2   2   6      395.61      408.18      4.98 o
   3   2   6       37.37       37.07      1.38 o
   4   2   6      501.99      509.61      7.55 o
  -4   3   6       29.50       22.74      3.89 o
  -3   3   6      261.48      257.67      4.11 o
  -2   3   6      123.46      117.28      3.74 o
  -1   3   6      247.25      248.89      3.57 o
   0   3   6      126.07      127.18      3.23 o
   1   3   6      286.30      296.96      3.71 o
   2   3   6      170.72      169.88      2.42 o
   3   3   6      111.84      115.79      1.86 o
   4   3   6      278.24      284.96      6.06 o
  -4   4   6      128.85      130.22      3.73 o
  -3   4   6       75.79       73.39      2.84 o
  -2   4   6      233.98      239.21      3.36 o
  -1   4   6       69.53       69.47      3.14 o
   0   4   6      692.55      698.36     10.76 o
   1   4   6        2.01        2.56      0.53 o
   2   4   6      201.94      197.73      4.08 o
   3   4   6       16.72       16.57      1.29 o
  -3   5   6       64.09       67.41      2.09 o
  -2   5   6        5.43        5.98      0.72 o
  -1   5   6      413.93      416.59      5.47 o
   0   5   6       70.68       70.29      2.73 o
   1   5   6      193.63      188.49      3.25 o
   2   5   6       19.87       16.57      1.14 o
   3   5   6       99.57       90.80      2.36 o
  -1   6   6       17.36       15.97      1.21 o
   0   6   6      254.61      245.31      4.21 o
   1   6   6        4.73        4.86      1.22 o
  -3   0   7     1289.93     1287.27    128.96 o
  -1   0   7      105.10      103.45      2.88 o
   1   0   7      209.12      210.36      3.43 o
   3   0   7      167.91      166.90      4.62 o
  -4   1   7      198.82      195.61      2.91 o
  -3   1   7       18.92       16.12      0.99 o
  -2   1   7      447.89      445.89      8.62 o
  -1   1   7      317.57      306.82      6.11 o
   0   1   7      141.67      146.04      1.60 o
   1   1   7        3.11        2.09      0.34 o
   2   1   7       48.94       45.00      1.78 o
   3   1   7        9.65        9.16      0.81 o
   4   1   7      199.52      201.24      3.82 o
  -4   2   7        1.21        1.29      0.45 o
  -3   2   7       38.89       41.95      1.84 o
  -2   2   7       19.55       19.02      1.50 o
  -1   2   7      924.25      940.35     14.31 o
   0   2   7      120.54      118.07      2.70 o
   1   2   7      101.93      102.68      2.59 o
   2   2   7        6.02        5.18      0.60 o
   3   2   7      238.07      241.37      3.36 o
   4   2   7        9.60        7.01      1.02 o
  -4   3   7      208.14      221.06      4.11 o
  -3   3   7       33.54       31.75      1.44 o
  -2   3   7      273.83      281.38      4.44 o
  -1   3   7        6.44        6.79      0.52 o
   0   3   7      346.24      345.58      4.81 o
   1   3   7       33.59       28.83      1.19 o
   2   3   7      348.58      346.65      4.14 o
   3   3   7      135.31      134.44      1.92 o
  -3   4   7      476.60      476.59      6.08 o
  -2   4   7        0.10        0.24      0.36 o
  -1   4   7       64.78       65.80      2.34 o
   0   4   7        0.01        0.24      0.49 o
   1   4   7      611.69      602.48      7.64 o
   2   4   7       12.75       12.21      0.74 o
   3   4   7      261.75      250.77      3.10 o
  -2   5   7       27.73       27.46      2.06 o
  -1   5   7       52.22       52.41      2.17 o
   0   5   7      159.90      160.05      2.88 o
   1   5   7       12.96       11.40      1.03 o
   2   5   7      145.41      145.05      3.73 o
  -4   0   8      287.51      296.28      5.80 o
  -2   0   8      101.16       86.98      9.53 o
   0   0   8     1758.94     1760.30     41.50 o
   2   0   8       40.30       39.93      2.11 o
   4   0   8      190.92      194.93      5.42 o
  -4   1   8        4.48        4.43      1.58 o
  -3   1   8      176.36      177.15      4.04 o
  -2   1   8       13.37       11.10      1.84 o
  -1   1   8      558.07      562.73     10.75 o
   0   1   8        1.93        1.83      0.52 o
   1   1   8      315.31      314.00      4.01 o
   2   1   8      312.82      309.49      3.71 o
   3   1   8       92.38       90.04      2.07 o
  -3   2   8       46.48       45.71      3.45 o
  -2   2   8      709.72      725.64     10.48 o
  -1   2   8        0.65        0.68      0.28 o
   0   2   8       25.82       22.99      0.96 o
   1   2   8       36.96       31.78      1.60 o
   2   2   8      415.40      416.03      4.85 o
   3   2   8        5.59        3.99      1.23 o
  -3   3   8       79.38       77.92      1.69 o
  -2   3   8       29.79       29.55      1.72 o
  -1   3   8       70.45       74.04      2.62 o
   0   3   8       43.67       38.96      2.57 o
   1   3   8      121.13      124.86      1.83 o
   2   3   8       44.67       41.60      2.29 o
   3   3   8       56.39       55.29      1.91 o
  -2   4   8        3.59        4.03      1.29 o
  -1   4   8        8.18        7.88      1.36 o
   0   4   8      461.60      483.90      6.23 o
   1   4   8       36.40       40.63      2.66 o
   2   4   8       73.50       74.45      1.56 o
   0   5   8        4.39        2.20      0.64 o
  -3   0   9       58.53       52.82      2.84 o
  -1   0   9       60.22       61.49      4.30 o
   1   0   9      244.59      247.73      4.93 o
   3   0   9      214.08      207.68      5.55 o
  -3   1   9        1.46        1.89      0.49 o
  -2   1   9       62.45       57.94      1.71 o
  -1   1   9       77.72       77.19      3.65 o
   0   1   9      252.84      251.54      3.54 o
   1   1   9       39.61       39.55      2.72 o
   2   1   9      292.23      297.55      3.70 o
   3   1   9       29.83       28.72      2.66 o
  -2   2   9       22.84       22.24      2.19 o
  -1   2   9      364.77      355.66      6.56 o
   0   2   9       47.57       46.81      2.65 o
   1   2   9      555.50      574.06      6.57 o
   2   2   9        0.69        0.87      0.31 o
  -2   3   9      216.30      218.71      3.29 o
  -1   3   9        7.73        5.85      0.89 o
   0   3   9      253.57      256.11      3.76 o
   1   3   9        6.06        6.49      0.63 o
   2   3   9      175.01      185.92      5.04 o
   0   4   9        1.08        0.64      0.42 o
  -2   0  10       21.53       17.62      4.45 o
   0   0  10      496.14      496.63      8.12 o
   2   0  10       96.33      101.61      2.44 o
  -1   1  10       56.61       54.14      1.96 o
   0   1  10       20.72       20.21      1.92 o
   1   1  10      142.59      146.35      2.32 o
  -1   2  10       18.88       15.41      2.92 o
   0   2  10        1.26        1.09      0.42 o
   1   2  10       11.18       11.76      0.87 o
 
